# Supplementary material for: Dearomative 1,4-difunctionalization of naphthalenes via palladium-catalyzed tandem Heck/Suzuki coupling reaction
Source: Nat Commun. 2020 Sep 1;11:4380. doi: 10.1038/s41467-020-18137-w (PMC7463262; doi:10.1038/s41467-020-18137-w)
Supplement: Supplementary file 4 — Supplementary Data 1 [file 41467_2020_18137_MOESM4_ESM.zip]

Archive with 1 entries (1 files):
- 251193_2_supp_4810474_qlccqz.docx
